# Supplementary material for: Four-Dimensional Flow MRI for Cardiovascular Evaluation (4DCarE): A Prospective Non-Inferiority Study of a Rapid Cardiac MRI Exam: Study Protocol and Pilot Analysis
Source: Diagnostics (Basel). 2024 Nov 18;14(22):2590. doi: 10.3390/diagnostics14222590 (PMC11593203; doi:10.3390/diagnostics14222590)
Supplement: Supplementary file 1 [file diagnostics-14-02590-s001.zip]

Archive with 1 entries (1 files):
- diagnostics-3278429-supplementary.pdf
